# Supplementary material for: Omega-3 Fatty Acid Intake and Oxylipin Production in Response to Short-Term Ambient Air Pollution Exposure in Healthy Adults
Source: Toxics. 2025 Dec 9;13(12):1063. doi: 10.3390/toxics13121063 (PMC12737357; doi:10.3390/toxics13121063)
Supplement: Supplementary file 1 [file toxics-13-01063-s001.zip]

Archive with 1 entries (1 files):
- toxics-3927328-supplementary.pdf
